# Supplementary material for: Analysis of ESAC-Net/EARS-Net Data from 29 EEA Countries for Spatiotemporal Associations Between Antimicrobial Use and Resistance—Implications for Antimicrobial Stewardship?
Source: Antibiotics (Basel). 2025 Apr 13;14(4):399. doi: 10.3390/antibiotics14040399 (PMC12024382; doi:10.3390/antibiotics14040399)
Supplement: Supplementary file 1 [file antibiotics-14-00399-s001.zip]

Archive with 1 entries (1 files):
- antibiotics-3517893-supplementary.xlsx
