# Supplementary material for: Analysis of ESAC-Net/EARS-Net Data from 29 EEA Countries for Spatiotemporal Associations Between Antimicrobial Use and Resistance—Implications for Antimicrobial Stewardship?
Source: Antibiotics (Basel). 2025 Apr 13;14(4):399. doi: 10.3390/antibiotics14040399 (PMC12024382; doi:10.3390/antibiotics14040399)
Supplement: Supplementary file 1 [file antibiotics-14-00399-s001.zip › antibiotics-3517893-supplementary.xlsx]

## Sheet: Sheet1
J01	17/18	18/19	19/20	20/21	J01A	17/18	18/19	19/20	20/21	J01CA	17/18	18/19	19/20	20/21
AT	NA	NA	10.194	8.809	AT	NA	NA	0.353	0.35	AT	NA	NA	0.789	0.718
BE	22.531	21.833	19.012	17.025	BE	1.911	1.884	1.761	1.689	BE	4.838	4.883	4.047	3.284
BG	20.8	20.91	21.707	22.077	BG	1.639	1.665	1.964	2.326	BG	2.901	2.791	2.712	2.704
HR	18.685	18.793	17.221	16.903	HR	1.022	0.988	0.892	0.866	HR	1.914	1.803	1.484	1.224
CY	28.436	29.055	29.522	26.979	CY	3.657	3.797	3.565	3.481	CY	1.923	1.663	1.385	1.239
CZ	NA	NA	NA	13.54	CZ	NA	NA	NA	1.754	CZ	NA	NA	NA	0.544
DK	15.899	15.427	14.78	14.335	DK	1.454	1.491	1.638	1.727	DK	3.688	3.646	3.563	3.513
EE	11.682	11.774	11.117	10.263	EE	1.299	1.331	1.387	1.375	EE	1.648	1.667	1.503	1.314
FI	15.573	15.05	13.273	11.588	FI	3.33	3.185	2.826	2.447	FI	2.691	2.667	2.238	1.815
FR	25.022	25.216	22.71	20.938	FR	3.102	3.208	3.102	3.01	FR	8.622	8.929	7.712	6.566
DE	21.674	21.251	19.328	17.911	DE	2.345	2.335	2.026	1.739	DE	4.119	4.029	3.451	2.988
GR	34.176	34.11	31.1	25.829	GR	2.924	3.049	3.07	3.037	GR	4.619	4.619	4.275	3.8
HU	14.699	14.632	12.835	11.594	HU	1.121	1.188	1.229	1.241	HU	0.75	0.68	0.535	0.411
IS	20.546	19.835	17.889	16.618	IS	5.221	5.285	5.094	4.74	IS	3.946	4.128	3.729	3.473
IE	21.694	22.618	20.684	18.181	IE	2.747	2.847	3.028	3.018	IE	3.375	3.758	3.481	2.982
IT	21.156	21.545	20.051	17.972	IT	0.529	0.571	0.608	0.639	IT	2.061	2.033	1.785	1.507
LV	13.86	13.842	12.898	11.768	LV	2.252	2.28	2.383	2.514	LV	3.043	2.822	2.341	1.874
LT	16.24	16.105	15.138	13.933	LT	1.421	1.431	1.506	1.504	LT	5.119	4.961	4.374	3.742
LU	22.316	21.608	18.621	15.999	LU	1.594	2.07	1.83	1.601	LU	3.1	3.439	2.974	2.475
MT	21.396	20.461	18.628	16.17	MT	1.694	1.736	2.047	2.224	MT	0.619	0.503	0.451	0.423
NL	9.755	9.605	9.004	8.431	NL	1.983	1.905	1.706	1.53	NL	1.372	1.358	1.175	1.03
NO	15.51	15.095	14.415	13.953	NO	2.748	2.739	2.666	2.553	NO	2.151	2.133	2.04	1.909
PL	24.895	24.015	21.077	19.358	PL	2.395	2.273	2.008	1.79	PL	3.522	3.346	2.677	2.17
PT	18.684	19.182	17.231	15.222	PT	0.857	0.875	0.854	0.862	PT	1.909	2.001	1.646	1.286
RO	24.801	25.432	25.471	25.419	RO	0.898	0.931	0.983	1.053	RO	3.501	3.298	3.041	2.802
SK	20.985	20.671	16.884	15.194	SK	1.702	1.735	1.711	1.722	SK	0.782	0.633	0.466	0.355
SI	13.132	13.08	11.581	10.165	SI	0.512	0.547	0.553	0.548	SI	2.339	2.319	1.848	1.42
ES	26.476	25.547	22.322	19.878	ES	1.488	1.502	1.499	1.534	ES	6.059	5.913	4.99	4.139
SE	12.603	12.117	11.068	10.198	SE	2.422	2.304	2.17	2.027	SE	1.21	1.209	1.157	1.092
UK	19.061	18.47	NA	NA	UK	4.97	4.937	NA	NA	UK	3.462	3.331	NA	NA
J01CE	17/18	18/19	19/20	20/21	J01CF	17/18	18/19	19/20	20/21	J01CR	17/18	18/19	19/20	20/21
AT	NA	NA	0.47865	0.31515	AT	NA	NA	0.029	0.028	AT	NA	NA	3.34	2.949
BE	0.04	0.0396	0.0284	0.0204	BE	0.359	0.372	0.368	0.364	BE	5.433	5.4	4.628	4.075
BG	0.13	0.12625	0.07255	0.01505	BG	0	0	0	0	BG	2.53	2.646	2.373	2.13
HR	0.51	0.4852	0.36315	0.24515	HR	0.043	0.048	0.046	0.042	HR	5.822	6.011	5.577	5.237
CY	0.36	0.05745	0.1339	0.1754	CY	0.025	0.028	0.025	0.021	CY	7.095	7.557	7.475	4.643
CZ	NA	NA	NA	0.94935	CZ	NA	NA	NA	0.08595	CZ	NA	NA	NA	2.943
DK	3.89	3.66995	3.2711	2.9866	DK	1.775	1.794	1.753	1.753	DK	1.018	0.966	0.903	0.861
EE	0.19	0.17135	0.141	0.1145	EE	0.123	0.113	0.098	0.094	EE	2.173	2.332	2.281	2.23
FI	1.22	1.22375	1.08875	0.94825	FI	0.161	0.185	0.194	0.201	FI	0.872	0.865	0.751	0.623
FR	0.18	0.1848	0.184	0.1775	FR	0.176	0.163	0.144	0.129	FR	5.028	4.9	4.454	4.173
DE	0.51	0.50125	0.4148	0.3213	DE	0.543	0.523	0.372	0.242	DE	4.507	4.486	4.269	4.12
GR	0.31	0.0327	0.03035	0.04235	GR	0.014	0.016	0.016	0.016	GR	6.513	6.648	5.802	4.83
HU	0.13	0.1183	0.0851	0.0516	HU	0	0	0.001	0.001	HU	3.972	4.095	3.518	2.957
IS	1.87	1.74915	1.56295	1.37995	IS	1.164	1.158	1.081	1.063	IS	2.783	2.38	1.885	1.647
IE	1.2	1.2331	1.08235	1.27885	IE	1.534	1.542	1.521	1.518	IE	4.323	4.203	3.389	2.648
IT	0	0.0011	0.0008	0.0003	IT	0.023	0.019	0.012	0.014	IT	7.334	7.59	7.024	6.247
LV	0.09	0.07285	0.0599	0.0469	LV	0.048	0.053	0.055	0.054	LV	1.862	2.092	2.077	1.974
LT	0.29	0.28055	0.21975	0.13475	LT	0.005	0	0	0	LT	1.877	1.823	1.649	1.801
LU	0.02	0.0127	0.0106	0.0136	LU	0.326	0.202	0.187	0.175	LU	4.746	5.257	4.469	3.808
MT	0.21	0.1853	0.211	0.15	MT	0.364	0.196	0.175	0.166	MT	6.606	6.343	5.938	5.334
NL	0.17	0.144	0.1676	0.1476	NL	0.58	0.588	0.58	0.578	NL	1.077	1.056	0.971	0.905
NO	3.17	3.1575	2.8395	2.473	NO	0.795	0.832	0.856	0.867	NO	0.073	0.082	0.091	0.1
PL	0.34	0.3534	0.26615	0.22665	PL	0.023	0.031	0.035	0.037	PL	3.163	3.151	2.692	2.418
PT	0.03	0.0278	0.02495	0.02245	PT	0.848	0.659	0.4	0.355	PT	6.637	6.952	6.307	5.513
RO	0.6	0.57645	0.5444	0.4154	RO	0.461	0.44	0.401	0.358	RO	6.733	7.179	7.15	7.116
SK	1.07	0.9965	0.74005	0.54005	SK	0	0	0	0	SK	3.505	3.613	3.142	2.655
SI	1.61	1.532	1.1214	0.7219	SI	0.286	0.32	0.323	0.306	SI	3.276	3.262	3.031	2.814
ES	0.11	0.11395	0.0944	0.0639	ES	0.272	0.267	0.241	0.217	ES	8.179	7.77	6.732	5.968
SE	3.34	3.14025	2.57685	2.16935	SE	1.8	1.793	1.723	1.662	SE	0.318	0.337	0.337	0.328
UK	0.93	0.8796	NA	NA	UK	1.882	1.846	NA	NA	UK	1.118	1.114	NA	NA
J01DB	17/18	18/19	19/20	20/21	J01DC	17/18	18/19	19/20	20/21	J01DD	17/18	18/19	19/20	20/21
AT	NA	NA	0.40155	0.37505	AT	NA	NA	0.886	0.715	AT	NA	NA	0.261	0.259
BE	0.19	0.1789	0.15235	0.14985	BE	1.233	1.256	1.042	0.837	BE	0.098	0.101	0.098	0.093
BG	0.14	0.1215	0.13845	0.16245	BG	3.432	3.473	3.035	2.691	BG	1.597	1.661	1.836	2.373
HR	0.52	0.4591	0.39105	0.35905	HR	1.904	1.927	1.728	1.577	HR	0.519	0.604	0.635	0.727
CY	0.22	0.1675	0.12565	0.10365	CY	4.445	4.7	4.868	4.286	CY	1.048	1.131	1.153	1.112
CZ	NA	NA	NA	0.0925	CZ	NA	NA	NA	1.5863	CZ	NA	NA	NA	0.181
DK	0.004	0.00345	0.0027	0.0027	DK	0.215	0.184	0.164	0.152	DK	0.03	0.029	0.028	0.026
EE	0.246	0.2467	0.2302	0.2047	EE	1.342	1.317	1.243	1.109	EE	0.054	0.053	0.056	0.058
FI	2.016	1.9312	1.7145	1.5445	FI	0.683	0.712	0.616	0.569	FI	0.086	0.076	0.083	0.08
FR	0.105	0.1048	0.1	0.1	FR	0.328	0.285	0.21	0.144	FR	1.34	1.226	1.041	0.913
DE	0.188	0.17525	0.15575	0.14375	DE	1.276	1.266	1.211	1.086	DE	0.785	0.793	0.771	0.78
GR	0.006	0.00505	0.0032	0.0022	GR	7.781	7.673	6.586	4.95	GR	0.329	0.398	0.418	0.447
HU	0.04	0.0429	0.04185	0.03935	HU	1.902	1.858	1.519	1.157	HU	0.486	0.518	0.502	0.494
IS	0.692	0.6533	0.60755	0.61255	IS	0.031	0.036	0.029	0.016	IS	0.129	0.121	0.121	0.128
IE	0.409	0.4487	0.47295	0.54895	IE	0.738	0.744	0.635	0.455	IE	0.1	0.101	0.091	0.086
IT	0.136	0.1399	0.1329	0.1249	IT	0.205	0.209	0.177	0.132	IT	2.026	2.208	2.056	1.743
LV	0.288	0.25935	0.2358	0.1998	LV	0.493	0.509	0.435	0.353	LV	0.45	0.447	0.469	0.442
LT	0.464	0.4213	0.3509	0.2624	LT	1.414	1.518	1.544	1.517	LT	0.17	0.16	0.143	0.126
LU	0.106	0.09325	0.08035	0.07135	LU	2.554	2.905	2.351	1.776	LU	0.35	0.179	0.183	0.181
MT	0.054	0.06425	0.0612	0.0557	MT	2.27	2.182	1.88	1.317	MT	0.689	0.693	0.659	0.491
NL	0.072	0.07305	0.0668	0.0648	NL	0.086	0.09	0.089	0.081	NL	0.074	0.078	0.085	0.096
NO	0.145	0.142	0.1375	0.137	NO	0.021	0.019	0.017	0.011	NO	0.133	0.129	0.116	0.113
PL	0.237	0.145	0.09195	0.07345	PL	3.58	3.359	3.07	2.35	PL	0.2	0.226	0.263	0.364
PT	0.289	0.24885	0.2074	0.1784	PT	1.234	1.315	1.286	1.238	PT	0.415	0.377	0.327	0.339
RO	0.203	0.1734	0.1289	0.1024	RO	3.485	3.615	3.336	2.939	RO	1.319	1.426	1.395	1.43
SK	0.256	0.249	0.19975	0.15125	SK	3.937	3.998	3.371	2.776	SK	1.616	1.689	0.86	0.863
SI	0.136	0.1423	0.12885	0.11085	SI	0.301	0.301	0.366	0.431	SI	0.145	0.155	0.137	0.12
ES	0.145	0.1473	0.14245	0.14395	ES	1.763	1.776	1.59	1.423	ES	0.698	0.726	0.704	0.676
SE	0.077	0.06735	0.0583	0.0543	SE	0.01	0.01	0.01	0.01	SE	0.113	0.112	0.107	0.106
UK	0.216	0.20195	NA	NA	UK	0.043	0.042	NA	NA	UK	0.069	0.073	NA	NA
J01DH	17/18	18/19	19/20	20/21	J01E	17/18	18/19	19/20	20/21	J01FA	17/18	18/19	19/20	20/21
AT	NA	NA	0.10945	0.10945	AT	NA	NA	0.267	0.27	AT	NA	NA	1.293	0.95
BE	0.04925	0.0482	0.046	0.0445	BE	0.236	0.254	0.262	0.269	BE	3.167	3.196	2.755	2.349
BG	0.0295	0.036	0.06985	0.11035	BG	0.862	0.826	0.715	0.65	BG	3.232	3.299	4.124	4.906
HR	0.07515	0.07845	0.08535	0.10285	HR	0.562	0.532	0.499	0.48	HR	2.535	2.546	2.355	2.478
CY	0.13075	0.14005	0.14505	0.16955	CY	0.276	0.228	0.239	0.266	CY	2.851	2.968	2.777	2.573
CZ	NA	NA	NA	0.08925	CZ	NA	NA	NA	0.7719	CZ	NA	NA	NA	2.38
DK	0.0546	0.05395	0.0536	0.0521	DK	0.806	0.75	0.692	0.669	DK	1.608	1.52	1.37	1.21
EE	0.05635	0.06235	0.0726	0.0796	EE	0.474	0.469	0.396	0.346	EE	2.279	2.313	2.058	1.749
FI	0.05465	0.04695	0.0414	0.0424	FI	1.084	1.111	1.095	1.029	FI	0.577	0.523	0.405	0.293
FR	0.03375	0.03325	0.032	0.0345	FR	0.472	0.47	0.494	0.52	FR	1.943	1.832	1.662	1.563
DE	0.0501	0.0525	0.0569	0.0639	DE	0.659	0.657	0.632	0.596	DE	2.951	2.881	2.571	2.366
GR	0.16865	0.15855	0.16435	0.19385	GR	0.329	0.332	0.403	0.431	GR	6.391	6.18	5.584	4.133
HU	0.04705	0.05015	0.05815	0.06665	HU	0.474	0.474	0.444	0.41	HU	2.339	2.338	2.094	2.183
IS	0.0242	0.03295	0.0315	0.0345	IS	0.551	0.57	0.554	0.542	IS	1.601	1.479	1.255	1.078
IE	0.04635	0.04625	0.0463	0.0468	IE	0.993	1.076	1.09	1.089	IE	4.247	4.079	3.498	2.787
IT	0.0381	0.0474	0.05435	0.05885	IT	0.816	0.934	1.033	1.046	IT	3.962	4.122	4.036	3.615
LV	0.03135	0.03235	0.0426	0.0461	LV	0.863	0.836	0.7	0.533	LV	2.052	2.128	1.896	1.63
LT	0.03935	0.0417	0.04655	0.05405	LT	0.688	0.77	0.748	0.554	LT	2.139	2.159	1.956	1.639
LU	0.05725	0.05285	0.04985	0.04985	LU	0.451	0.319	0.339	0.347	LU	3.714	2.987	2.533	2.099
MT	0.15435	0.08845	0.08465	0.08765	MT	0.41	0.407	0.399	0.386	MT	4.518	4.337	3.365	2.38
NL	0.01505	0.01485	0.0148	0.0148	NL	0.454	0.47	0.48	0.478	NL	1.224	1.247	1.2	1.122
NO	0.02625	0.0247	0.02395	0.02445	NO	0.728	0.764	0.775	0.765	NO	0.791	0.723	0.61	0.468
PL	0.0244	0.0284	0.03365	0.03965	PL	0.552	0.575	0.514	0.429	PL	4.507	4.25	2.687	2.571
PT	0.08185	0.07795	0.0781	0.0856	PT	0.446	0.424	0.428	0.429	PT	2.645	2.985	2.667	2.053
RO	0.0572	0.06745	0.08095	0.10095	RO	0.855	0.843	0.798	0.742	RO	2.773	2.883	3.721	4.515
SK	0.0425	0.0449	0.04495	0.05245	SK	0.406	0.445	0.462	0.451	SK	4.286	4.222	3.535	3.426
SI	0.05845	0.05415	0.053	0.058	SI	0.741	0.713	0.63	0.583	SI	1.605	1.628	1.412	1.182
ES	0.0877	0.0866	0.08735	0.09385	ES	0.467	0.465	0.454	0.458	ES	2.976	2.848	2.386	1.997
SE	0.0394	0.0403	0.04045	0.04145	SE	0.313	0.322	0.32	0.312	SE	0.239	0.243	0.271	0.265
UK	0.0524	0.0504	NA	NA	UK	1.069	0.942	NA	NA	UK	2.977	2.772	NA	NA
J01FF	17/18	18/19	19/20	20/21	J01G	17/18	18/19	19/20	20/21	J01M	17/18	18/19	19/20	20/21
AT	NA	NA	0.62585	0.58085	AT	NA	NA	0.028	0.026	AT	NA	NA	0.799	0.683
BE	0.4319	0.4505	0.43235	0.40235	BE	0.034	0.034	0.033	0.031	BE	1.847	1.031	0.662	0.59
BG	0.79515	0.82685	0.913	0.8825	BG	0.254	0.256	0.256	0.255	BG	2.996	2.963	3.303	3.82
HR	0.41405	0.43615	0.44415	0.46515	HR	0.098	0.095	0.081	0.075	HR	1.727	1.662	1.509	1.482
CY	0.11645	0.1413	0.122	0.1225	CY	0.078	0.079	0.084	0.091	CY	5.751	5.558	6.58	6.679
CZ	NA	NA	NA	0.40275	CZ	NA	NA	NA	0.081	CZ	NA	NA	NA	0.596
DK	0.06945	0.0714	0.07505	0.08005	DK	0.056	0.057	0.053	0.047	DK	0.565	0.519	0.465	0.433
EE	0.177	0.1761	0.1723	0.1668	EE	0.037	0.028	0.024	0.024	EE	0.924	0.817	0.828	0.838
FI	0.27765	0.27225	0.24955	0.23155	FI	0.015	0.017	0.016	0.015	FI	0.854	0.72	0.584	0.533
FR	0.1276	0.14795	0.1668	0.1768	FR	0.076	0.07	0.064	0.059	FR	1.543	1.452	1.311	1.225
DE	0.24335	0.25425	0.2683	0.2778	DE	0.09	0.086	0.076	0.068	DE	1.89	1.71	1.536	1.501
GR	0.4158	0.44065	0.41455	0.34855	GR	0.139	0.142	0.134	0.126	GR	2.979	3.197	3.019	2.691
HU	0.5974	0.596	0.5788	0.5608	HU	0.032	0.028	0.033	0.033	HU	2.554	2.285	1.808	1.544
IS	0.21445	0.19975	0.17445	0.16445	IS	0.026	0.026	0.028	0.029	IS	0.909	0.761	0.574	0.523
IE	0.1035	0.1024	0.1003	0.0973	IE	0.101	0.103	0.091	0.077	IE	0.884	0.745	0.552	0.465
IT	0.0312	0.03375	0.0339	0.0314	IT	0.068	0.063	0.057	0.056	IT	3.043	2.628	2.059	1.848
LV	0.14955	0.15445	0.15755	0.15555	LV	0.076	0.069	0.063	0.056	LV	1.249	1.148	0.998	0.898
LT	0.02825	0.02675	0.02495	0.02345	LT	0.069	0.065	0.057	0.049	LT	1.086	1.042	0.972	0.885
LU	0.89745	0.5109	0.47785	0.45385	LU	0.053	0.044	0.032	0.022	LU	2.585	1.963	1.551	1.384
MT	0.18435	0.21595	0.2191	0.2351	MT	0.081	0.089	0.076	0.057	MT	2.54	2.36	1.879	1.595
NL	0.246	0.2546	0.2562	0.2592	NL	0.055	0.052	0.047	0.043	NL	0.816	0.777	0.723	0.703
NO	0.22275	0.2192	0.20965	0.19765	NO	0.087	0.093	0.09	0.084	NO	0.38	0.338	0.293	0.265
PL	0.8168	0.80095	0.74665	0.73715	PL	0.078	0.074	0.065	0.058	PL	1.66	1.588	1.406	1.328
PT	0.0739	0.0771	0.0759	0.0809	PT	0.06	0.058	0.059	0.06	PT	1.839	1.728	1.466	1.286
RO	0.17485	0.19395	0.20495	0.20345	RO	0.204	0.191	0.172	0.154	RO	3.274	3.31	3.223	3.228
SK	0.5469	0.56615	0.5575	0.5365	SK	0.103	0.102	0.077	0.072	SK	2.371	2.003	1.49	1.327
SI	0.2569	0.25855	0.23775	0.21875	SI	0.061	0.061	0.058	0.054	SI	1.305	1.234	1.069	0.973
ES	0.21775	0.21625	0.1997	0.2062	ES	0.081	0.079	0.077	0.078	ES	3.042	2.746	2.25	1.955
SE	0.34235	0.32515	0.29815	0.27315	SE	0.026	0.024	0.023	0.022	SE	0.762	0.721	0.659	0.623
UK	0.1	0.1	NA	NA	UK	0.129	0.132	NA	NA	UK	0.568	0.542	NA	NA
J01XA	17/18	18/19	19/20	20/21	J01XD	17/18	18/19	19/20	20/21	J01XE	17/18	18/19	19/20	20/21
AT	NA	NA	0.02215	0.02365	AT	NA	NA	0.056	0.0552	AT	NA	NA	0.272	0.229
BE	0.042	0.0415	0.0407	0.0422	BE	0.02	0.02	0.019	0.018	BE	2.373	2.403	2.398	2.354
BG	0.02415	0.02355	0.017	0.021	BG	0.136	0.14	0.114	0.08	BG	0	0	0	0
HR	0.04565	0.04855	0.0482	0.0577	HR	0.129	0.133	0.11	0.113	HR	0.735	0.813	0.845	0.874
CY	0.085	0.09665	0.1032	0.1032	CY	0.196	0.242	0.254	0.191	CY	0.443	0.46	0.439	0.408
CZ	NA	NA	NA	0.0321	CZ	NA	NA	NA	0.067	CZ	NA	NA	NA	0.912
DK	0.02485	0.0246	0.0248	0.0248	DK	0.087	0.081	0.075	0.07	DK	0.215	0.217	0.274	0.278
EE	0.02235	0.02385	0.02385	0.02635	EE	0.044	0.042	0.04	0.035	EE	0.573	0.582	0.526	0.495
FI	0.0313	0.02735	0.0239	0.0269	FI	0.032	0.027	0.029	0.049	FI	0.405	0.31	0.291	0.314
FR	0.0371	0.0355	0.03315	0.03315	FR	0.054	0.052	0.05	0.051	FR	0.209	0.177	0.14	0.117
DE	0.05065	0.04965	0.0434	0.0404	DE	0.053	0.055	0.051	0.048	DE	0.811	0.824	0.845	0.805
GR	0.14485	0.1488	0.1518	0.1633	GR	0.187	0.169	0.147	0.124	GR	0.656	0.601	0.55	0.566
HU	0.0228	0.0216	0.02195	0.02445	HU	0.043	0.045	0.059	0.071	HU	0.085	0.183	0.193	0.191
IS	0.0322	0.03195	0.0171	0.0021	IS	0.054	0.052	0.051	0.052	IS	0.682	0.515	0.492	0.497
IE	0.0754	0.0773	0.074	0.068	IE	0.056	0.057	0.05	0.044	IE	0.691	1.369	1.383	1.376
IT	0.0602	0.05415	0.04905	0.04505	IT	0.031	0.045	0.047	0.041	IT	0.191	0.205	0.222	0.236
LV	0.0195	0.0309	0.04045	0.03295	LV	0.144	0.134	0.13	0.12	LV	0.711	0.731	0.769	0.807
LT	0.035	0.03895	0.04645	0.04745	LT	0.089	0.101	0.097	0.057	LT	1.222	1.279	1.403	1.439
LU	0.0382	0.03255	0.0315	0.0325	LU	0.037	0.038	0.036	0.033	LU	0.885	1.293	1.281	1.268
MT	0.12625	0.13565	0.14965	0.16315	MT	0.109	0.112	0.098	0.083	MT	0.428	0.49	0.697	0.811
NL	0.01995	0.01985	0.02025	0.02075	NL	0.034	0.034	0.033	0.032	NL	1.371	1.343	1.287	1.257
NO	0.01495	0.01495	0.01475	0.01425	NO	0.039	0.039	0.038	0.035	NO	0.244	0.214	0.218	0.223
PL	0.01825	0.0198	0.02265	0.03615	PL	0.072	0.078	0.079	0.083	PL	3.634	3.633	4.336	4.349
PT	0.04605	0.03855	0.0382	0.0372	PT	0.025	0	0	0	PT	0.972	1.024	1.027	1.025
RO	0.03825	0.0455	0.0447	0.0442	RO	0.062	0.067	0.064	0.062	RO	0.099	0.114	0.093	0.052
SK	0.0265	0.02765	0.02745	0.03095	SK	0.265	0.264	0.112	0.089	SK	0	0	0	0
SI	0.0375	0.0386	0.03895	0.04345	SI	0.05	0.049	0.047	0.045	SI	0.382	0.426	0.468	0.46
ES	0.04315	0.0411	0.0407	0.0442	ES	0	0	0	0	ES	0.091	0.09	0.077	0.067
SE	0.0189	0.0177	0.0166	0.0171	SE	0.018	0.017	0.016	0.016	SE	0.425	0.428	0.426	0.424
UK	0.09875	0.101	NA	NA	UK	0.059	0.059	NA	NA	UK	1.145	1.209	NA	NA
Supplementary Table S1: Consumption in ddd/1000/day for each antimicrobial class in EEA countries.
